# Supplementary material for: Pericyte remodeling is deficient in the aged brain and contributes to impaired capillary flow and structure
Source: Nat Commun. 2022 Oct 7;13:5912. doi: 10.1038/s41467-022-33464-w (PMC9547063; doi:10.1038/s41467-022-33464-w)
Supplement: Supplementary file 4 — Source Data [file 41467_2022_33464_MOESM4_ESM.xlsx]

## Sheet: Fig 1g
Adult	Aged	(um)
474.88	677.49
598.47	633.88
526.81	609.073
542.67	809.003
799.6	750.115
577.9	684.65
679.793	648.28

## Sheet: Fig 1h
Adult	Aged
15	15
12	15
15	14
14	14
17	14
14	13
12	13

## Sheet: Fig 1i
Adult	Aged	(um)
22.2104	109.953
10.2546	13.2381
129.408	12.9912
73.9018	49.8958
92.0106	55.4471
43.1409	103.128
44.8673	25.1885
82.8749	83.9386
6.71435	35.6827
88.2735	14.0149
24.1892	8.06375
28.768	110.345
73.0857	76.7346
65.6985	25.6313
26.9022	139.287
15.5228	21.0031
45.3051	61.7932
99.7552	58.3513
37.8458	104.401
81.5442	13.9635
34.1249	111.906
43.5649	39.1916
10.6763	65.9796
104.112	21.7311
43.3098	26.6639
94.8205	66.1666
94.1043	87.2788
100.104	54.5319
17.6838	30.118
107.906	78.5568
128.315	20.6406
54.0121	8.63527
50.1593	38.4995
47.187	102.582
63.6466	75.6913
35.9944	28.6282
100.691	64.6013
37.7804	109.023
87.1671	55.0672
27.1367	112.379
69.0993	50.8255
48.4404	30.0905
119.633	60.2891
63.0509	128.948
93.7672	52.373
35.8466	116.991
73.7474	82.204
54.3897	236.622
37.6813	17.4221
50.1611	33.7718
27.3544	39.3342
19.1068	79.341
38.0611	63.6296
45.1527	27.233
84.1202	109.348
185.151	79.415
115.552	105.847
21.3937	64.4124
91.6537	22.2803
122.872	29.7665
52.1739	72.0227
12.067	96.8587
46.3832	7.62784
36.9883	160.562
45.6119	16.1833
61.0069	44.2685
20.5236	136.632
107.335	103.385
72.4589	21.1716
25.9584	22.0972
84.8235	141.13
41.259	80.9608
60.11	12.2311
92.8959	24.3103
35.0383	78.869
7.61863	146.77
87.414	48.7896
65.2803	94.5829
68.6991	17.2892
32.444	72.0563
40.2608	27.1052
139.322	158.212
51.3822	95.0938
9.51817	77.0153
20.0142	61.0328
167.571	22.3457
32.161	25.5658
75.1691	45.4017
78.6354	109.987
73.7234	40.8865
148.922	37.6864
183.209	69.8067
26.0755	69.749
48.5088	128.47
56.696	154.743
85.3359	54.0193
125.214	4.7944
69.2634	80.7452
82.6765

## Sheet: Fig 1j
Adult	Aged
7	9
7	7
7	8
9	7
9	7
8	8
9	8

## Sheet: Fig 1k
Adult	Aged
9	10
9	7
7	8
9	10
10	7
8	8
9	8

## Sheet: Fig 3b
	3	7	14	21	>21	(% of processes)
Adult	13	18	39	20	16
Aged	2	5	9	23	61

## Sheet: Fig 3c
Adult						Aged
0	3	7	14	21	Day	0	3	7	14	21	Day
0	9.38304	15.8707	14.3424	16.5677	(um)	0	14.3233	69.72	137.98	163.063	(um)
0	13.7741	64.631	98.1562	100.403		0	1.08333	11.3033	22.7067	39.3633
0	15.0739	59.8944	53.0438	47.8925		0	39.5367	72.28	89.19	105.783
0	13.6858	49.8874	37.1942	37.7741		0	1.78	7.92667	8.9	11.8367
0	22.2221	31.2422	28.3699	28.1434		0	34.8033	50.7633	46.1767	44.43
0	24.4301	38.2656	60.7104	70.128		0	24.8067	39.0367	45.6433	55.6067
0	3.0816	4.57728	25.0752	25.1846		0	0.513333	1.44	2.83667	2
0	1.44576	4.61952	2.53056	6.91776		0	2.03	19.48	28.78	31.5567
0	31.5456	51.552	89.5392	94.7059		0	33.285	33.995	27.59	30.925
0	49.96	82.02	77.11	83.74		0	4.48	5.99	20.53	31.3
0	1.76	28.19	29.53	26.56		0	21.92	71.8467	5.66667	27.9067
0	18.76	89.65	101.54	101.86		0	5.18333	20.31	83.6467	89.65
0	19.32	80.49	93	89.93		0	17.2033	36.3133	48.1767	50.46
0	18.27	48.15	47.02	47.04		0	-1.22333	18.17	16.2767	2.52667
0	64.31	115.25	124.86	131.39		0	13.6033	23.6867	29.4133	46.54
0	24.93	66.86	64.77	69.87		0	6.08333	18.75	61.3433	109.173
0	26.56	28.37	26.35	26.07		0	-12.2033	2.39333	8.81333	10.07
0	40.01	41.29	45.26	40.65		0	34.08	69.41	100.893	102.323
0	5.33	105.7	127.29	144.635		0	18.2267	17.7967	33.2733	41.6233
0	53.4067	84.8467	105.623	94.77		0	22.1967	18.29	42.7533	77.0033
0	7.27333	32.8167	40.7667	54.1567		0	15.8333	21.9333	48.8667	65.2667
0	1.62	4.86333	3.10333	2.77		0	28.1833	32.83	104.327	159.437
0	49.0667	127.24	173.363	166.06		0	6.33333	11.1067	32.9367	35.8167
0	24.4367	27.4	41.1367	53.45		0	22.03	35.6033	94.5033	109.383
0	0.866667	3.42333	4.73	6.91		0	10.4433	16.0733	48.6467	42.5967
0	35.7333	39.4333	43.0967	40.7967		0	8.22333	27.5333	28.4667	30.31
0	1.07	7.78	6.22333	5.49667		0	43.3333	58.65	60.42	65.4067
0	14.7567	57.8967	102.08	116.733		0	13.5433	41.7633	96.4	143.14
0	10.98	44.8667	44.0633	50.55		0	23.3933	33.0233	34.5933	51.4667
0	21.0133	72.55	75.4933	66.1833		0	8.34	26.6733	37.9367	38.5367
0	22.2533	52.0033	68.9033	55.2933		0	6.08667	17.9167	13.0533	12.6833
0	34.4833	12.9833	34.1	35.18		0	19.5533	8.71667	12.5467	16.2867
0	5.95333	17.9767	12.4767	9.96667		0	1.08667	18.2767	42.6267	32.87
0	8.96667	68.1767	90.81	90.4567		0	15.9333	16.38	40.2633	47.6833
0	9.12667	31.0167	50.0333	47.98		0	0	0	16.8333	16.99
0	35.4767	47.3433	63.25	67.58
0	72.8533	99.0633	180.827	181.41
0	12.61	15.22	44.72	39.81
0	21.0067	31.0267	86.4	86.1233
0	3.1	10.815	8.00333	6.55667
0	15.2	25.2533	70.7833	83.7767
0	15.08	109.26	123.713	131.23
0	12.7033	25.7067	49.2533	52.38
0	10.26	6.77	11.7933	17.5867
0	3.47667	7.13667	56.3867	57.1867
0	22.8867	40.4667	45.5167	48.5967
0	28.0533	29.37	28.3467	32.53
0	48.31	68.6267	73.2133	76.54
0	28.32	58.5233	62.3367	75.6033
0	91.12	103.777	192.97	207.81
0	8.29333	15.1533	17.4467	18.28
0	11.2833	14.78	11.3	12.0167

## Sheet: Fig 3d
Day	Adult	Adult	Adult	Adult	Adult	Adult	Adult	Adult	Adult	Adult	Adult	Adult	Adult	Adult	Adult	Adult	Adult	Adult	Adult	Adult	Adult	Adult	Adult	Adult	Adult	Adult	Adult	Adult	Adult	Adult	Adult	Adult	Adult	Adult	Adult	Adult	Adult	Adult	Adult	Adult	Adult	Adult	Adult	Adult	Adult	Adult	Adult	Adult	Adult
3	9.38304	13.7741	15.0739	13.6858	22.2221	24.4301	3.0816	1.44576	31.5456	49.96	1.76	18.76	19.32	18.27	64.31	24.93	26.56	40.01	5.33	53.4067	7.27333	1.62	49.0667	24.4367	0.866667	35.7333	1.07	14.7567	10.98	21.0133	22.2533	34.4833	5.95333	8.96667	9.12667	35.4767	72.8533	12.61	21.0067	3.1	15.2	15.08	12.7033	10.26	3.47667	22.8867	28.0533	48.31	28.32
7	15.8707	64.631	59.8944	49.8874	31.2422	38.2656	4.57728	4.61952	51.552	82.02	28.19	89.65	80.49	48.15	115.25	66.86	28.37*	41.29*	105.7	84.8467	32.8167	4.86333	127.24	27.4	3.42333	39.4333	7.78	57.8967	44.8667	72.55	52.0033	12.9833	17.9767	68.1767	31.0167	47.3433	99.0633	15.22	31.0267	10.815	25.2533	109.26	25.7067	6.77	7.13667	40.4667	29.37*	68.6267	58.5233
14	14.3424*	98.1562	53.04384*	37.19424*	28.36992*	60.7104	25.0752	2.53056	89.5392	77.11	29.53*	101.54	93	47.02*	124.86	64.77*	26.35*	45.26*	127.29	105.623	40.7667	3.10333	173.363	41.1367	4.73*	43.09667*	6.22333	102.08	44.06333*	75.4933	68.9033	34.1	12.47667*	90.81	50.0333	63.25	180.827	44.72	86.4	8.00333	70.7833	123.713	49.2533	11.7933	56.3867	45.5167	28.34667*	73.21333*	62.3367
21	16.56768*	100.40256*	47.89248*	37.77408*	28.14336*	70.128	25.18464*	6.91776	94.7059	83.74	26.56*	101.86*	89.93*	47.04*	131.39	69.87*	26.07*	40.65*	144.635	94.77*	54.1567	2.77	166.06*	53.45	6.91*	40.79667*	5.496667*	116.733	50.55*	66.18333*	55.29333*	35.18	9.966667*	90.45667*	47.98*	67.58	181.41*	39.81*	86.12333*	6.55667	83.7767	131.23	52.38	17.5867	57.1867	48.59667*	32.53*	76.54*	75.6033
	* denotes processes that were excluded from the plot and analysis because pericyte-pericyte contact had been made
[truncated: 70 more columns]

## Sheet: Fig 3e
Adult	Aged	(um/day)
4.69152	2.74111
12.7142	14.4444
11.2051	7.80524
9.0504	7.79778
11.111	4.58333
12.215	2.02889
2.92827	6.51778
0.79344	4.2975
15.7728	5.31111
16.6522	2.40476
6.60917	6.07556
17.7242	7.39889
15.2908	5.27778
7.47	10.2138
21.4367	3.11857
10.4817	8.41429
8.85333	4.65333
13.3356	12.4817
25.0925	9.04809
17.8022	5.73444
6.38583	4.84833
0.810833	4.53444
19.5433	6.83286
8.14556	3.64917
0.855833	11.36
11.9111	13.8492
1.6775	2.555
10.785	13.1789
8.47167	1.53667
12.8842	11.6011
7.4375	8.26889
11.4944	0.231667
3.00583	4.3625
14.8025	11.095
5.47	2.07714
11.83	26.2111
24.28	16.4256
4.21	6.20444
7.91	5.87952
1.93	0.457143
6.5	7.64286
23.54	13.3783
4.23	10.5009
3.42	1.89427
7.03571	2.14642
7.62889	2.74316
9.35111	9.58081
16.1033	5.62138
9.44	4.00201
30.3733	8.22077
2.76444	11.9501
3.76111	4.91234
15.654	8.5225
15.6684	16.6385
9.14994	8.05057
12.5625	1.24076
9.01577	4.0548
13.488
10.3047
12.0118

## Sheet: Fig 3f
Adult	Aged	(um/day)
27.92	3.18065
10.866	3.18065
14.1626	6.38365
6.41806	8.23004
11.4944	4.52802
10.2121	4.34373
14.1725	3.54838
14.1725	4.52028
4.69476	12.6187
2.82394	3.29428
4.85771	1.99132
12.0998	4.80971
4.85771	6.51296
10.5913	3.21001
6.78056	3.68167
17.0862	1.05969
9.39639	2.90863
8.85333	2.47367
13.3356	0.801587
9.98448	2.34297
9.54344	2.68127
3.31533	3.55013
0.366468	7.16069
3.61626	2.141
0.572361	3.3778
0.603929	3.85379
7.3386	3.13322
6.06583	0.551448
9.94431	2.58001
7.42764	0.169514
2.49514	7.98959
8.89569	1.73117
9.432	6.53773
3.02337	1.37164
5.8059	10.144
1.48104	2.16347
1.02319	2.35285
3.03653	0
6.01194	4.97069
9.35111	0
2.23972	3.29428
3.76111	4.97069
2.82394	4.08979
1.02319	0.798503
3.03653	1.20354
6.01194	1.72445
9.35111	6.81934
10.5913	2.81362
4.85771	2.49973
12.0998	4.96169
2.23972	3.75016
3.76111	2.59931
7.75479	6.00384
7.42542	7.19731
4.1483	6.15446
7.17888	0.347427
8.28542	1.10217
5.75517
5.92745
12.0118

[truncated: 47 more sheets: Fig 3g, Fig 3h, Fig 3i, Fig 3j, Fig 4e, Fig 4f, Fig 5d, Fig 5g, Fig 5h, Fig 5i, Fig 5j, Fig 6a, Fig 6d, Fig 6f, Fig 6g, Fig 6h, Fig 6i, Fig 7d, Fig 7f, Fig 7g …]
